# Supplementary material for: Brain region–specific lipid alterations in the PLB4 hBACE1 knock-in mouse model of Alzheimer’s disease
Source: Lipids Health Dis. 2020 Aug 31;19:201. doi: 10.1186/s12944-020-01367-8 (PMC7457777; doi:10.1186/s12944-020-01367-8)
Supplement: Supplementary file 1 — Additional file 1: Supplementary Table S1. Summary of the lipid alterations in the PLB4 cortex, hippocampus, and hypothalamus. Lipid species listed show all the statistically significant alterations in the PLB4 brain compared to PLBWT. An unpaired, two-tailed Student’s T-test with Welch’s correction was performed using the average cpm data to determine statistically significant differences between PLBWT and PLB4 lipid species and brain regions: * p ≤ 0.05, ** p ≤ 0.01, *** p ≤ 0.001. A positive (+) percentage change denotes an increase in PLB4 compared to PLBWT, a negative (−) percentage change denotes a decrease in PLB4 compared to PLBWT. Abbreviations: cpm: counts per million, PE – phosphatidylethanolamine, PC – phosphatidylcholine, PI – phosphatidylinositol, TG – triacylglycerol, DG – diacylglycerol, PS – phosphatidylserine, Cer – ceramide, SM – sphingomyelin, PG – phosphatidylglycerol. [file 12944_2020_1367_MOESM1_ESM.xlsx]

## Sheet: Sheet1
	Lipid Group	Brain Region	Lipid Species		PLB WT Average cpm (± SEM)	PLB4 Average cpm (± SEM)		Percentage change	p - value			Supplementary Table S1: Summary of the lipid alterations in the PLB4 cortex, hippocampus, and hypothalamus. Lipid species listed show all the statistically significant alterations in the PLB4 brain compared to PLBWT. An unpaired, two-tailed Student’s T-test with Welch’s correction was performed using the average cpm data to determine statistically significant differences between PLBWT and PLB4 li…
	PE	Cortex	LPE (16:0)		1,422 (± 112)	908 (± 73)		36.1953	0.00420181	**
			PE (32:0)		1,865 (± 201)	919 (± 100)		50.7208	0.00352953	**
			PE (32:1)		1,199 (± 82)	816 (± 79)		31.9898	0.00719807	**
			PE (34:0)		3,063 (± 328)	1,701 (± 105)		44.4617	0.00743964	**
			PE (36:1)		4,267 (± 348)	2,666 (± 192)		37.5166	0.00399236	**
			PE (36:3)		7,546 (± 744)	3,940 (± 282)		47.7867	0.00336518	**
			PE (38:0)		93,080 (± 8868)	59,523 (± 4279)		36.0513	0.0108232	*
			PE (38:1)		40,739 (± 3,527)	3,587 (± 319)		91.1947	0.000123419	***
			PE (38:2)		11,415 (± 1,202)	3,989 (± 273)		65.0584	0.00128372	**
			PE (38:4)		80,996 (± 7,462)	47,158 (± 3,208)		41.7777	0.00450531	**
			PE (38:5)		24,963 (± 2,140)	12,865 (± 902)		48.4648	0.00140789	**
			PE (38:6)		32,837 (± 3,023)	17,438 (± 1,295)		46.8963	0.00245661	**
			PE (40:0)		1,322 (± 153)	843 (± 81)		36.2091	0.0257731	*
			PE (40:4)		1,426 (± 137)	1,004 (± 102)		29.6076	0.0349527	*
			PE (40:5)		9,768 (± 867)	27,017 (± 2,089)		176.6	0.000157504	***
			PE (40:6)		88,910 (± 8,557)	52,449 (± 3,846)		41.009	0.00610311	**
			PE (40:7)		18,017 (± 1,683)	7,654 (± 506)		57.5201	0.00112289	**
			PE (40:8)		4,141 (± 370)	1,969 (± 172)		52.4431	0.00105904	**
			PE (42:5)		3,595 (± 314)	1,446 (± 155)		59.7749	0.000401538	***
			PE (42:8)		1,370 (± 115)	848 (± 62)		38.074	0.00434757	**
			PE (42:9)		1,528 (± 205)	890 (± 136)		41.7346	0.0300929	*
			PE (42:10)		1,517 (± 184)	862 (± 70)		43.1304	0.0143016	*
			PE (44:11)		1,882 (± 128)	1,078 (± 98)		34.404	0.00248121	**
			PE (a-36:1)		16,287 (± 1,844)	8,129 (± 641)		50.0898	0.00543007	**
			PE (a-38:0)		10,866 (± 1,248)	6,147 (± 511)		43.4279	0.0109186	*
			PE (a-38:4)		21,618 (± 2,197)	10,378 (± 704)		51.9964	0.00276803	**
			PE (a-38:5)		61,272 (± 6,173)	41,981 (± 3,282)		31.4836	0.0258972	*
			PE (a-38:6)		57,734 (± 5,955)	38,062 (± 2,723)		34.0738	0.0198061	*
			PE (a-40:4)		5,665 (± 406)	13,495 (± 1,046)		138.239	0.000307703	***
			PE (a-40:6)		3,842 (± 452)	1,641 (± 93)		57.2915	0.0040438	**
		Hippocampus	PE (32:0)		1,517 (± 152)	946 (± 115)		37.6456	0.00844823	**
			PE (34:0)		2,680 (± 219)	1,756 (± 220)		34.4511	0.0031	**
			PE (34:1)		9,872 (± 972)	6,688 (± 820)		32.2541	0.0112	*
			PE (36:0)		52,009 (± 4,054)	38,606 (± 4,782)		25.7698	0.011	*
			PE (36:1)		3,381 (± 278)	2,330 (± 299)		31.0791	0.0062	**
			PE (36:2)		7,545 (± 594)	5,770 (± 811)		23.5268	0.0211	*
			PE (36:3)		5,801 (± 641)	3,667 (± 470)		36.7946	0.0118	*
			PE (36:4)		11,264 (± 805)	8,320 (± 1,032)		26.1315	0.0073	**
			PE (38:0)		71,413 (± 6,144)	46,616 (± 5,573)		34.7236	0.0044	**
			PE (38:1)		32,292 (± 3,252)	23,409 (± 3,100)		27.5078	0.0216	*
			PE (38:2)		8,293 (± 746)	4,217 (± 474)		49.1511	0.001	**
			PE (38:5)		17,009 (± 1,193)	24,635 (± 8,026)		44.8388	0.0425135	*
			PE (38:6)		25,158 (± 2,200)	18,152 (± 2,223)		27.8465	0.0134157	*
			PE (40:0)		927 (± 81)	1,812 (± 276)		95.3415	0.0131883	*
			PE (40:5)		8,385 (± 813)	18,385 (± 2,098)		119.267	0.000489374	***
			PE (40:6)		67,716 (± 5,576)	40,401 (± 5,152)		40.3376	0.00156104	**
			PE (40:7)		5,451 (± 453)	21,108 (± 2,558)		287.231	0.000419635	***
			PE (40:8)		3,200 (± 252)	966 (± 172)		69.8246	< 0.0001	***
			PE (42:5)		2,540 (± 202)	1,001 (± 98)		60.6139	0.000243017	***
			PE (42:8)		1,378 (± 119)	2,801 (± 395)		103.302	0.00231625	**
			PE (44:10)		988 (± 88)	6,504 (± 730)		558.567	0.000156565	***
			PE (a-34:0)		12,330 (± 1,220)	3,797 (± 505)		69.21	0.00053255	***
			PE (a-34:1)		8,057 (± 799)	4,029 (± 474)		49.994	0.00199671	**
			PE (a-36:0)		964 (± 132)	1,595 (± 251)		65.3865	0.0432	*
			PE (a-36:1)		11,290 (± 1,040)	8,114 (± 977)		28.1287	0.0145655	*
			PE (a-38:0)		1,757 (± 126)	2,865 (± 300)		63.0578	0.00877972	**
			PE (a-38:5)		45,359 (± 3,919)	17,404 (± 2,171)		61.6301	0.000310709	***
			PE (a-38:6)		44,316 (± 3,786)	27,677 (± 3,130)		37.5452	0.00281722	**
			PE (a-40:4)		4,363 (± 347)	3,053 (± 364)		30.0139	0.00733712	**
			PE (a-40:6)		1,664 (± 111)	1,642 (± 253)		19.3472	0.0228913	*
		Hypothalamus	PE (42:6)		897 (± 108)	1,654 (± 178)		84.408	0.00638197	**
			PE (44:11)		1,498 (± 164)	1,994 (± 90)		33.1265	0.0298719	*
			PE (a-34:0)		2,670 (± 344)	4.464 (± 429)		67.187	0.0090667	**
			PE (a-38:5)		40,962 (± 4,734)	16,302 (± 1,250)		60.2016	0.00275191	**
			PE (a-42:6)		2,150 (± 201)	1,483 (± 92)		31.0195	0.0194	*
	PC	Cortex	LPC (16:0)		73,538 (± 5,540)	36,730 (± 5,868)		50.0529	0.001	**
		Hippocampus	PC (36:1)		275,128 (± 59,363)	540,926 (± 88,339)		96.609	0.0347062	*
			PC (36:2)		252,921 (± 35,336)	520,381 (± 88,801)		105.749	0.0284931	*
			PC (36:3)		305,960 (± 39,023)	567,497 (± 94,076)		85.4806	0.0386823	*
			PC (36:4)		242,325 (± 28,682)	523,158 (± 83,870)		115.891	0.0187089	*
			PC (38:3)		110,644 (± 12,814)	611,380 (± 110,359)		452.563	0.00596251	**
			PC (38:4)		342,366 (± 40,551)	184,153 (± 29,785)		46.2117	0.0115607	*
			PC (38:6)		168,563 (± 21,721)	602,733 (± 97,656)		257.571	0.0059845	**
			PC (38:7)		186,904 (± 22,963)	477,201 (± 77,731)		155.319	0.0120741	*
			PC (40:6)		73,468 (± 9,870)	223,863 (± 37,345)		204.706	0.00890886	**
			PC (44:12)		17,621 (± 3,820)	32,525 (± 5,010)		84.5818	0.041239	*
			PC (a-32:0)		13,678 (± 1,472)	22,517 (± 3,289)		64.6221	0.0442554	*
			PC (a-34:0)		112,831 (± 13,193)	28,980 (± 4,804)		74.3156	0.000825095	***
		Hypothalamus	LPC (16:0)		14,369 (± 2,422)	22,396 (± 1,218)		55.8614	0.0198477	*
			PC (34:3)		26,742 (± 3,451)	16,054 (± 1,063)		39.9654	0.0255921	*
			PC (36:4)		235,237 (± 26,310)	490,044 (± 30,569)		108.32	9.59088e-05	***
			PC (38:0)		109,600 (± 12,459)	73,737 (± 4,345)		32.7219	0.0336254	*
			PC (38:7)		221,082 (± 26,863)	126,066 (± 9,670)		42.9776	0.0148281	*
			PC (38:8)		264,667 (± 32,447)	150,327 (± 8,851)		43.2014	0.0155324	*
			PC (40:6)		103,091 (± 12,270)	70,930 (± 5,723)		31.196	0.0488299	*
			PC (40:7)		49,241 (± 8,682)	20,414 (± 850		58.5436	0.0207689	*
			PC (40:8)		26,092 (± 3,635)	12,509 (± 1,565)		52.0585	0.0114717	*
			PC (40:9)		77,871 (± 9,826)	15,877 (± 848)		79.6116	0.00141862	**
			PC (42:4)		138,424 (± 16,600)	72,566 (± 5,239)		47.5768	0.00918441	**
			PC (42:8)		14,927 (± 1,477)	10,692 (± 968)		28.3751	0.041138	*
			PC (42:9)		11,355 (± 1,202)	7,571 (± 862)		33.3221	0.030646	*
			PC (42:10)		11,041 (± 1,190)	6,659 (± 420)		39.6846	0.0125253	*
			PC (a-32:1)		21,262 (± 3,303)	11,619 (± 1,013)		45.3563	0.0319123	*
			PC (a-34:1)		25,527 (± 2,532)	14,117 (± 694)		44.6973	0.00535794	**
			PC (a-36:0)		25,951 (± 2,880)	14,872 (± 919)		42.6916	0.0104989	*
			PC (a-36:1)		20,711 (± 2,431)	13,406 (± 1,389)		35.2688	0.0313395	*
			PC (a-36:2)		273,187 (± 35,827)	71,334 (± 3,359)		73.8881	0.00235429	**
			PC (a-38:2)		130,469 (± 18,815)	67,717 (± 3,432)		48.0975	0.0199527	*
			PC (a-38:4)		12,837 (± 1,807)	7,418 (± 760)		42.2101	0.0291237	*
			PC (a-40:3)		26,486 (± 5,047)	12,498 (± 755)		52.8117	0.0389136	*
	PI	Cortex	LPI (18:0)		2,591 (± 269)	735 (± 88)		71.622	0.000582146	***
			PI (32:1)		1,279 (± 107)	835 (± 118)		34.7113	0.0193303	*
			PI (34:2)		1,901 (± 146)	12,200 (± 1,410)		541.749	0.000705516	***
			PI (36:0)		3,375 (± 316)	2,003 (± 225)		40.6424	0.00627945	**
			PI (36:2)		2,610 (± 282)	1,573 (± 177)		39.7036	0.0135384	*
			PI (36:4)		17,988 (± 1,519)	7,940 (± 978)		55.8588	0.000423764	***
			PI (38:5)		20,125 (± 1,700)	6,641 (± 831)		67.0015	0.00015907	***
			PI (38:6)		3,638 (± 306)	1,904 (± 191)		47.6764	0.00118464	**
			PI (40:6)		5,505 (± 496)	741 (± 84)		86.5395	0.000164457	***
		Hippocampus	LPI (18:0)		2,297 (± 301)	1,223 (± 141)		46.7394	0.0141577	*
			PI (32:0)		1,347 (± 213)	735 (± 35)		45.4648	0.0343	*
			PI (36:1)		2,610 (± 417)	1,525 (± 162)		41.5466	0.0484269	*
			PI (36:4)		14,480 (± 2,059)	7,610 (± 827)		47.4417	0.0188819	*
		Hypothalamus	LPI (18:0)		3,788 (± 278)	631 (± 110)		83.3354	< 0.0001	***
			PI (34:2)		2,711 (± 196)	8,578 (± 1,143)		216.467	0.00331917	**
			PI (36:4)		10,349 (± 665)	16,795 (± 2,436)		62.2768	0.0450901	*
			PI (38:2)		23,359 (± 1,577)	37,562 (± 5,429)		60.8016	0.0468579	*
			PI (38:3)		13,532 (± 968)	32,979 (± 4,703)		143.711	0.00830561	**
	TG	Cortex	TG (54:8)		5,619,310 (± 248,760)	3,007,793 (± 396,566)		46.474	0.00043855	***
			TG (56:10)		4,866,229 (± 211,304)	2,697,078 (± 349,064)		44.5756	0.000650516	***
			TG (58:10)		3,755,293 (± 193,109)	2,839,599 (± 286,730)		24.3841	0.027124	*
			TG (58:12)		4,652,320 (± 280,145)	2,573,766 (± 414,966)		44.6778	0.00261956	**
		Hippocampus	TG (54:8)		4,762,255 (± 442,406)	2,432,128 (± 321,644)		48.9291	0.00204255	**
			TG (56:10)		3,833,136 (± 339,886)	2,081,248 (± 298,714)		45.7038	0.00319704	**
			TG (58:12)		4,280,449 (± 359,261)	1,874,654 (± 243,461)		56.2043	0.000390528	***
		Hypothalamus	TG (54:8)		3,623,338 (± 7,063,864)	1,933,391 (± 412,858)		46.6406	0.016438	**
			TG (56:10)		4,665,807 (± 556,416)	1,851,940 (± 374,398)		60.3083	0.00246596	**
			TG (58:12)		3,535,566 (± 474,227)	None detected		100	0.000684963	***
			TG (60:10)		3,945,138 (± 324,673)	1,783,124 (± 354,400)		54.802	0.00116826	***
			TG (62:14)		2,403,228 (± 313,783)	None detected		100	0.000604294	***
			TG (66:18)		2,013,964 (± 239,633)	None detected		100	0.000390891	***
	DG	Cortex	DG (36:1)		2,791,444 (± 292,778)	4,328,327 (± 364,183)		55.0569	0.00866471	**
			DG (38:1)		3,054,312 (± 192,581)	5,550,520 (± 526,588)		78.1259	0.00476244	**
			DG (42:10)		2,397,319 (± 181,043)	4,066,194 (± 470,021)		69.6143	0.0145049	*
		Hippocampus	DG (42:10)		1,832,642 (± 176,209)	3,550,288 (± 519,476)		93.7251	0.0197002	*
		Hypothalamus	DG (40:4)		3,171,009 (± 270,975)	2,223,898 (± 260,235)		29.8678	0.0303734	**
			DG (40:6)		2,846,084 (± 268,508)	1,606,933 (± 121,107)		43.4792	0.00411301	**
			DG (42:10)		1,635,290 (± 175,736)	None detected		100	0.00024118	***
	PS	Hippocampus	PS (44:12)		2800 (± n/a)	29,841 (± 7,344)		965.68	0.0124	*
		Hypothalamus	PS (34:2)		98,587 (± 17,887)	47,945 (± 4,863)		51.3674	0.0356995	**
			PS (36:3)		196,932 (± 36,351)	77,449 (± 16,415)		60.6722	0.0202099	**
			PS (40:5)		298,433 (± 53,977)	151,727 (± 15,488)		49.1586	0.041149	**
			PS (40:9)		28,898 (± 5,690)	13,732 (± 977)		52.4792	0.0441882	**
	Cer	Hippocampus	Cer (d34:1)		2,240,828 (± 254,170)	3,712,062 (± 514,473)		65.6558	0.0360335	*
			HexCer (d36:2)		1,185,133 (± 123,850)	2,868,081 (± 306,034)		142.005	0.00167987	**
		Hypothalamus	Cer (d34:1)		978,858 (± 97,221)	1,323,910 (± 56,618)		35.2505	0.034	*
			Cer (d34:2)		1,271,886 (± 151,967)	831,898 (± 43,350)		34.5933	0.0113	*
			HexCer (d36:2)		625,718 (± 81,064)	1,103,600 (± 71,756)		76.3734	0.0006	***
	SM	Cortex	SM (d34:2)		24,444 (± 898)	15,284 (± 2,983)		37.4737	0.0264581	*
		Hypothalamus	SM (d40:2)		12,189 (± 1,288)	16,857 (± 1,437)		38.2952	0.0363659	*
	PG	Hypothalamus	PG (38:0)		6,159 (± 1,580)	58,699 (± 10,989)		853.099	0.0046119	**
		Hippocampus	Dehydrocholesterol		502,955 (± 89,865)	151,270 (± 3,902)		69.9238	*	0.0113
			Didehydrocholesterol		37,342 (± 6,915)	4,790 (± 1,336)		87.1735	**	0.0099
			Cholesterol		2,477,663 (± 565,201)	416,490 (± 56,111)		83.1902	*	0.0151
	Sterols	Hypothalamus	Cholesterol		413,123 (± 60,878)	207,687 (± 54,027)		49.7275	*	0.0326
	FAMEs	Hippocampus	C16:1 n-9		5.50 (± 1.87)	1.32 (± 0.39)		75.9318	*	0.0325
			C16:0		150.53 (± 52.26)	37.83 (± 8.44)		74.8675	*	0.0112
			C18:1 n-7		115.17 (± 35.98)	32.56 (± 7.80)		71.7326	*	0.0204
			C20:3 n-6		51.21 (± 21.76)	11.19 (± 3.54)		78.1506	**	0.006
